# Supplementary material for: IL-10 attenuates metabolic dysfunction–associated steatotic liver disease via modulation of hepatic responses to lipotoxicity
Source: JCI Insight. 2026 Apr 23;11(12):e200231. doi: 10.1172/jci.insight.200231 (PMC13313487; doi:10.1172/jci.insight.200231)
Supplement: Supporting data values [file jciinsight-11-200231-s072.xlsx]

## Sheet: Fig. 1B
	BW
	Week	ND	ND+IL10	HFD	HFD+IL10
	6	19	19.7	18.5	19.1
	6	18	18	19	18.8
	6	19.8	18.6	20.2	18.6
	6	19.4	20.5	19.2	19.6
	7	20	20	21	22.8
	7	19.6	18.7	23.4	21.5
	7	20.4	19.8	23.1	21.4
	7	20.5	21	21.1	22.7
	8	20.9	21.7	23	24.7
	8	20.3	20	24.9	22.7
	8	21.4	20.9	25.4	22.4
	8	21.7	21.5	22.6	24.8
	9	21.6	21.3	23.3	26.8
	9	21.1	20.6	26.4	23.6
	9	22.2	22.4	27.1	23
	9	22.4	22.1	23.2	26.8
	10	22.3	22.9	24.3	28.8
	10	21.9	21.7	27.1	25.2
	10	23	22.2	28	24
	10	23	22.9	24	29
	11	23.4	24	26.2	30.5
	11	23	22.9	29.6	27
	11	23.3	23.3	30.7	25.7
	11	23.9	23.9	26.8	30.1
	12	23.9	24.6	26.7	30.6
	12	23.3	23.2	31.8	28.8
	12	24	23.9	33.1	27.2
	12	24.2	23.9	27.1	30.6
	13	24.6	25.5	28.6	29.3
	13	23.7	23.5	32.3	28.4
	13	24.5	24.3	34.4	26.9
	13	25.4	24.6	27.9	29.8
	14	25.7	26	30.8	28.8
	14	23.9	23.6	35.3	29.5
	14	25.3	25	37.1	28.6
	14	25.9	25.1	30.5	29.7
	15	25.5	26.1	29.1	26.6
	15	24.3	24	35.6	29.6
	15	25.7	25.2	35.8	28
	15	26.2	25.5	30.7	27.8
	16	25.9	26.6	30.2	26.8
	16	24.7	24.9	36.1	28.2
	16	25.9	25.3	36.7	27.2
	16	26.3	25.8	32.2	27.1
	17	26.5	27.1	32.2	28.8
	17	25.6	26.1	39	30
	17	26.1	25.3	38.8	26.5
	17	26.9	26.3	34.5	28.6
	18	26.3	27.5	33.5	30.2
	18	25.2	25.4	39.8	31.4
	18	26	26.1	40.7	25.7
	18	27.3	27.1	34.7	30.8

## Sheet: Fig. 1C
	Food intake
	g/day
	Week	ND	ND+IL10	HFD	HFD+IL10
	6	2.79	2.76	3.17	3.15
	6	2.82	2.79	3.2	3.18
	6	2.76	2.73	3.14	3.12
	6	2.74	2.7	3.11	3.09
	7	2.66	2.66	3.29	3.25
	7	2.68	2.68	3.32	3.28
	7	2.63	2.63	3.26	3.22
	7	2.61	2.61	3.22	3.19
	8	2.61	2.71	2.96	2.95
	8	2.63	2.74	2.99	2.98
	8	2.58	2.69	2.93	2.92
	8	2.56	2.66	2.9	2.89
	9	2.61	2.64	3.01	2.96
	9	2.63	2.67	3.04	2.99
	9	2.58	2.62	2.98	2.93
	9	2.56	2.59	2.95	2.9
	10	2.61	2.54	2.96	2.94
	10	2.63	2.56	2.99	2.97
	10	2.58	2.51	2.93	2.91
	10	2.56	2.49	2.9	2.88
	11	2.54	2.57	2.93	2.95
	11	2.56	2.6	2.96	2.98
	11	2.51	2.55	2.9	2.92
	11	2.49	2.52	2.87	2.89
	12	2.62	2.61	3.04	3.05
	12	2.65	2.63	3.07	3.08
	12	2.6	2.58	3.01	3.02
	12	2.57	2.56	2.98	2.99
	13	2.61	2.62	3.14	3.16
	13	2.64	2.65	3.17	3.19
	13	2.58	2.59	3.11	3.13
	13	2.56	2.57	3.08	3.1
	14	2.67	2.63	3.32	3.3
	14	2.7	2.66	3.35	3.33
	14	2.64	2.6	3.29	3.27
	14	2.62	2.58	3.25	3.23
	15	2.62	2.63	3.32	3.22
	15	2.65	2.66	3.35	3.25
	15	2.59	2.6	3.29	3.19
	15	2.57	2.58	3.25	3.16
	16	2.67	2.66	3.6	3.29
	16	2.7	2.69	3.64	3.32
	16	2.64	2.63	3.56	3.26
	16	2.62	2.61	3.53	3.22
	17	2.53	2.61	3.43	3.08
	17	2.56	2.64	3.46	3.11
	17	2.5	2.58	3.4	3.05
	17	2.48	2.56	3.36	3.02
	18	2.64	2.63	3.46	2.83
	18	2.67	2.66	3.49	2.86
	18	2.61	2.6	3.43	2.8
	18	2.59	2.58	3.39	2.77

## Sheet: Fig. 1D
	ND/HFD/IL10	AST (U/L)	ALT (U/L)	TG (mg/dL)	T-CHO (mg/dL)	NEFA (µEq/L)
	ND	124	30	48	76	1190
	ND	97	26	43	78	1086
	ND	115	29	42	82	1090
	ND	109	36	41	91	1132
	ND+IL10	109	35	59	81	990
	ND+IL10	91	32	52	90	1202
	ND+IL10	119	30	64	88	1172
	ND+IL10	121	28	53	68	1175
	HFD	181	31	64	138	1469
	HFD	186	37	65	138	1246
	HFD	169	45	57	156	1210
	HFD	139	49	47	147	1196
	HFD+IL10	85	28	35	127	995
	HFD+IL10	124	27	34	115	998
	HFD+IL10	101	26	33	114	1044
	HFD+IL10	80	26	40	126	1039

## Sheet: Fig. 1E
	ND/HFD/IL10	Oil red O-positive area (％)
	ND	7.32046
	ND	8.45319
	ND	2.69435
	ND	2.95156
	ND+IL10	3.61809
	ND+IL10	4.95516
	ND+IL10	6.26954
	ND+IL10	2.04818
	HFD	28.6745
	HFD	41.8166
	HFD	35.4451
	HFD	25.2177
	HFD+IL10	15.4165
	HFD+IL10	12.9716
	HFD+IL10	4.49779
	HFD+IL10	14.6789

## Sheet: Fig. 1F
	ND/HFD/IL10	Serum IL-10 (pg/mL)	Relative IL-10 expression (fold change)
	ND	25.7727	0.903603
	ND	25.7727	1.27846
	ND	27.1234	0.733444
	ND	28.4942	1.0845
	ND+IL10	29.8861	1.45154
	ND+IL10	31.3	2.12819
	ND+IL10	29.8861	2.28868
	ND+IL10	28.4942	1.4888
	HFD	13.2094	1.17967
	HFD	15.6	0.992581
	HFD	14.3979	1.38132
	HFD	15.6	1.72055
	HFD+IL10	43.5584	2.93765
	HFD+IL10	25.7727	3.77654
	HFD+IL10	37.1995	2.67787
	HFD+IL10	45.2337	3.77654

## Sheet: Fig. 1G
	ND/HFD/IL10	IL10Rα/β-actin
	ND	0.19228
	ND	0.155807
	ND	0.162586
	ND	0.218483
	ND+IL10	0.240415
	ND+IL10	0.361299
	ND+IL10	0.232673
	ND+IL10	0.263386
	HFD	0.287472
	HFD	0.207271
	HFD	0.221073
	HFD	0.266859
	HFD+IL10	0.340516
	HFD+IL10	0.267996
	HFD+IL10	0.372696
	HFD+IL10	0.4082

## Sheet: Fig. 1H
	ND/HFD/IL10	FAS/β-actin	CPT1/β-actin	CPT2/β-actin	PPARα/β-actin
	ND	0.0667261	0.327541	0.414233	0.0925467
	ND	0.178385	0.491222	0.290521	0.0766755
	ND	0.601949	0.347422	0.433927	0.112451
	ND	0.550963	0.462624	0.497061	0.159973
	ND+IL10	0.532073	0.438529	0.45881	0.137807
	ND+IL10	0.559834	0.471786	0.593114	0.182339
	ND+IL10	0.411696	0.385657	0.493654	0.13449
	ND+IL10	0.366801	0.380985	0.520502	0.1464
	HFD	0.986348	0.484306	0.506954	0.510442
	HFD	0.619779	0.497315	0.313766	0.289108
	HFD	1.22117	0.579133	0.394317	0.207855
	HFD	0.996668	0.480783	0.511655	0.421546
	HFD+IL10	0.714739	0.671796	0.62111	0.444504
	HFD+IL10	0.776986	0.722946	0.651397	0.502183
	HFD+IL10	0.438087	0.681131	0.450077	0.235032
	HFD+IL10	0.631525	0.668573	0.573006	0.490418

## Sheet: Fig.2A
	PA	IL10 (ng/ml)	Lipid droplet (fold change)
	-	0	0.982978
	-	0	0.974513
	-	0	1.04251
	+	0	1.3332
	+	0	1.35873
	+	0	1.24595
	+	5	1.25605
	+	5	0.823639
	+	5	0.776534
	+	10	0.761924
	+	10	0.542236
	+	10	1.01793
	+	20	1.06299
	+	20	0.998817
	+	20	0.811897
	+	40	0.983524
	+	40	1.04073
	+	40	0.704579

## Sheet: Fig.2B
	PA	IL10 (ng/ml)	IL10Rα/GAPDH
	-	0	0.983607
	-	0	0.934426
	-	0	1.08197
	+	0	1.06679
	+	0	1.01345
	+	0	1.17347
	+	5	1.34122
	+	5	1.27416
	+	5	1.47535
	+	10	1.52513
	+	10	1.44888
	+	10	1.67765
	+	20	1.49082
	+	20	1.41628
	+	20	1.6399
	+	40	1.32805
	+	40	1.26165
	+	40	1.46086

## Sheet: Fig.2C
	PA	IL10 (ng/ml)	FAS/β-actin	CPT1/β-actin	CPT2/β-actin	PPARα/β-actin
	-	0	0.304307	0.0272635	0.249219	0.366155
	-	0	0.279963	0.0259003	0.229282	0.347847
	-	0	0.328652	0.0299899	0.269157	0.40277
	+	0	0.901096	1.05376	0.685314	2.79054
	+	0	0.829008	1.00107	0.630489	2.65102
	+	0	0.973184	1.15914	0.74014	3.0696
	+	5	0.608631	1.46281	0.724965	2.81678
	+	5	0.559941	1.38967	0.666968	2.67594
	+	5	0.657322	1.60909	0.782962	3.09846
	+	10	0.668521	1.50513	0.952263	2.59128
	+	10	0.615039	1.42988	0.876082	2.46171
	+	10	0.722002	1.65565	1.02844	2.85041
	+	20	0.55234	2.12416	0.783373	2.82561
	+	20	0.508152	2.01795	0.720703	2.68433
	+	20	0.596527	2.33657	0.846043	3.10817
	+	40	0.449886	1.77802	0.954939	2.39568
	+	40	0.413895	1.68912	0.878544	2.27589
	+	40	0.485877	1.95582	1.03133	2.63525

[truncated: 57 more sheets: Fig.3A, Fig.3C, Fig.3D, Fig.4A, Fig.4B, Fig.4C, Fig.4D, Fig.4E, Fig.4F, Fig.4G, Fig.5A, Fig.5B, Fig.5C, Fig.5D, Fig.5E, Fig.5F, Fig.6A, Fig.6B, Fig.6C, Fig.6D …]
